# Supplementary material for: Transcriptomic Landscape of Cisplatin-Resistant Neuroblastoma Cells
Source: Cells. 2019 Mar 12;8(3):235. doi: 10.3390/cells8030235 (PMC6469049; doi:10.3390/cells8030235)
Supplement: Supplementary file 1 [file cells-08-00235-s001.zip]

Archive with 3 entries (3 files):
- Supplementary Figure 1_R1.docx
- Supplementary Table 1_R1.docx
- Supplementary Table 2_R1.docx
